# Supplementary material for: Cortical long-range interactions embed statistical knowledge of natural sensory input: a voltage-sensitive dye imaging study
Source: F1000Res. 2013 Aug 2;2:51. Originally published 2013 Feb 15. [Version 2] doi: 10.12688/f1000research.2-51.v2 (PMC3829195; doi:10.12688/f1000research.2-51.v2)
Supplement: Experiment — Raw data of all the 4 experiments presented in this report are made available in Matlab format. These files contain a matlab structure named EVO that represents the evoked activity and related information. The field Evo.d contains the data and is organized as [space, time, condition]. The total length of the space dimension equals to Evo.ys*Evo.xs; the third dimension contains different conditions and is organized as follows: 1-2: Blank Conditions, 3: Condition A1B1, 4: A1, 5: B1, 6: A2B2, 7: A2, 8: B2, 9: A1B2, 10: B2A1. In order to plot the Nth sample of the Mth condition, one would need to issue the following command in Matlab: "imagesc(reshape(evo.d(:,N,M),evo.ys,evo.xs))4 [file f1000research-2-1959-s0000.tgz]

Archive with 4 entries (4 files):
- raw_data_1.mat
- raw_data_3.mat
- raw_data_4.mat
- raw_data_2.mat
