# Supplementary material for: Cortical long-range interactions embed statistical knowledge of natural sensory input: a voltage-sensitive dye imaging study
Source: F1000Res. 2013 Aug 2;2:51. Originally published 2013 Feb 15. [Version 2] doi: 10.12688/f1000research.2-51.v2 (PMC3829195; doi:10.12688/f1000research.2-51.v2)
Supplement: Video S1: Natural movies and stimulus conditions. — Two different natural movies and derived local stimulation conditions are shown as they were used during one of the experiments. To facilitate inspection, movies are shown at half of the speed (12 Hz) used during the experiments. The right-hand color labels (red/blue) code for condition identity. The monitor covered a visual field of approximately 30×40 degrees. [file f1000research-2-1959-s0002.tgz]

Archive with 1 entries (1 files):
- Movie_1.mp4
