# Supplementary material for: Cortical long-range interactions embed statistical knowledge of natural sensory input: a voltage-sensitive dye imaging study
Source: F1000Res. 2013 Aug 2;2:51. Originally published 2013 Feb 15. [Version 2] doi: 10.12688/f1000research.2-51.v2 (PMC3829195; doi:10.12688/f1000research.2-51.v2)
Supplement: Video S2: Activation patterns during locally presented natural images. — Evoked optical activity during local stimulation with a single or a pair of natural movie patches. First and third rows show full-field natural movies (left) and derived local conditions. Second and fourth rows depict cortical activity patterns measured with VSDI. The scale bar represents 1 mm. [file f1000research-2-1959-s0001.tgz]

Archive with 1 entries (1 files):
- Movie_2.mp4
